# Supplementary material for: Development of an Immune Infiltration-Related Eight-Gene Prognostic Signature in Colorectal Cancer Microenvironment
Source: Biomed Res Int. 2020 Aug 27;2020:2719739. doi: 10.1155/2020/2719739 (PMC7474368; doi:10.1155/2020/2719739)
Supplement: Supplementary Materials — Supplementary Table 1: the correlation between the eight genes in the risk score model and markers of immune cells. [file 2719739.f1.xlsx]

## Sheet: Correlation
varX	varY	cor	p
CD36	CD8A	0.385547	1.11154e-17
CD36	CD8B	0.269138	4.84536e-09
CD36	CD3D	0.312367	8.00072e-12
CD36	CD3E	0.390446	3.95791e-18
CD36	CD2	0.431843	3.1317e-22
CD36	CD19	0.337713	1.11139e-13
CD36	CD79A	0.358698	2.3639e-15
CD36	CD86	0.68182	6.67698e-64
CD36	CSF1R	0.639038	6.20552e-54
CD36	CCL2	0.65315	4.82332e-57
CD36	CD68	0.437903	7.01777e-23
CD36	IL10	0.611334	2.79362e-48
CD36	NOS2	-0.133637	0.00417016
CD36	IRF5	0.207577	7.49639e-06
CD36	PTGS2	0.334009	2.12899e-13
CD36	CD163	0.697007	7.28507e-68
CD36	VSIG4	0.682391	4.7864e-64
CD36	MS4A4A	0.725119	6.77403e-76
CD36	CEACAM8	-0.0255379	0.585664
CD36	ITGAM	0.571796	4.05338e-41
CD36	CCR7	0.398747	6.61063e-19
CD36	KIR2DL1	0.15067	0.00122008
CD36	KIR2DL3	0.229397	6.96883e-07
CD36	KIR2DL4	0.201156	1.44067e-05
CD36	KIR3DL1	0.201312	1.41822e-05
CD36	KIR3DL2	0.238398	2.43521e-07
CD36	KIR3DL3	0.0502355	0.283349
CD36	KIR2DS4	0.201283	1.42233e-05
CD36	HLA-DPB1	0.520279	3.95743e-33
CD36	HLA-DQB1	0.330315	4.03654e-13
CD36	HLA-DRA	0.501687	1.4442e-30
CD36	HLA-DPA1	0.561056	2.45362e-39
CD36	CD1C	0.459968	2.33319e-25
CD36	NRP1	0.65875	2.52931e-58
CD36	ITGAX	0.555087	2.25205e-38
CD36	TBX21	0.375109	9.47707e-17
CD36	STAT4	0.483227	3.57001e-28
CD36	STAT1	0.383634	1.65576e-17
CD36	IFNG	0.220085	1.97872e-06
CD36	TNF	0.310445	1.08886e-11
CD36	GATA3	0.399388	5.74449e-19
CD36	STAT6	-0.131066	0.00496329
CD36	STAT5A	0.153963	0.000947446
CD36	IL13	0.253828	3.63394e-08
CD36	BCL6	0.360003	1.84272e-15
CD36	IL21	0.278173	1.38818e-09
CD36	STAT3	0.273236	2.76425e-09
CD36	IL17A	-0.0963036	0.0393847
CD36	FOXP3	0.416961	1.08744e-20
CD36	CCR8	0.458101	3.84329e-25
CD36	STAT5B	0.137617	0.00316602
CD36	TGFB1	0.478744	1.29504e-27
CD36	PDCD1	0.299541	5.99782e-11
CD36	CTLA4	0.397487	8.70108e-19
CD36	LAG3	0.341744	5.42428e-14
CD36	HAVCR2	0.6623	3.77348e-59
CD36	GZMB	0.112843	0.0156891
KCNE4	CD8A	0.274991	2.16739e-09
KCNE4	CD8B	0.139976	0.00268009
KCNE4	CD3D	0.206343	8.51282e-06
KCNE4	CD3E	0.305084	2.54161e-11
KCNE4	CD2	0.283187	6.79978e-10
KCNE4	CD19	0.183173	8.05464e-05
KCNE4	CD79A	0.28456	5.5793e-10
KCNE4	CD86	0.611456	2.64534e-48
KCNE4	CSF1R	0.576405	6.64745e-42
KCNE4	CCL2	0.647789	7.65973e-56
KCNE4	CD68	0.397421	8.82825e-19
KCNE4	IL10	0.425662	1.39617e-21
KCNE4	NOS2	-0.24799	7.5769e-08
KCNE4	IRF5	0.233322	4.42905e-07
KCNE4	PTGS2	0.246006	9.68482e-08
KCNE4	CD163	0.633042	1.162e-52
KCNE4	VSIG4	0.616223	3.08446e-49
KCNE4	MS4A4A	0.5792	2.19044e-42
KCNE4	CEACAM8	-0.267652	5.92569e-09
KCNE4	ITGAM	0.658856	2.39041e-58
KCNE4	CCR7	0.303346	3.33328e-11
KCNE4	KIR2DL1	0.158956	0.000639615
KCNE4	KIR2DL3	0.119675	0.0103662
KCNE4	KIR2DL4	0.108203	0.0205511
KCNE4	KIR3DL1	0.202132	1.30613e-05
KCNE4	KIR3DL2	0.183377	7.90571e-05
KCNE4	KIR3DL3	0.00111353	0.98104
KCNE4	KIR2DS4	0.152213	0.0010844
KCNE4	HLA-DPB1	0.465333	5.46514e-26
KCNE4	HLA-DQB1	0.250039	5.86649e-08
KCNE4	HLA-DRA	0.409192	6.46694e-20
KCNE4	HLA-DPA1	0.444867	1.21213e-23
KCNE4	CD1C	0.347783	1.81565e-14
KCNE4	NRP1	0.797326	4.72884e-102
KCNE4	ITGAX	0.611615	2.46398e-48
KCNE4	TBX21	0.311915	8.60395e-12
KCNE4	STAT4	0.313159	7.04187e-12
KCNE4	STAT1	0.358513	2.44819e-15
KCNE4	IFNG	0.143387	0.00209704
KCNE4	TNF	0.227632	8.52252e-07
KCNE4	GATA3	0.382895	1.93021e-17
KCNE4	STAT6	-0.143893	0.00202107
KCNE4	STAT5A	0.149249	0.00135864
KCNE4	IL13	0.234757	3.74535e-07
KCNE4	BCL6	0.511946	5.82564e-32
KCNE4	IL21	0.205063	9.70483e-06
KCNE4	STAT3	0.221526	1.68849e-06
KCNE4	IL17A	-0.26248	1.18242e-08
KCNE4	FOXP3	0.459677	2.52248e-25
KCNE4	CCR8	0.489703	5.36643e-29
KCNE4	STAT5B	0.221627	1.66985e-06
KCNE4	TGFB1	0.601782	1.85438e-46
KCNE4	PDCD1	0.290834	2.22747e-10
KCNE4	CTLA4	0.382883	1.93514e-17
KCNE4	LAG3	0.274612	2.28454e-09
KCNE4	HAVCR2	0.621004	3.44417e-50
KCNE4	GZMB	0.0436453	0.351366
CPT1C	CD8A	0.237779	2.62128e-07
CPT1C	CD8B	0.189827	4.33984e-05
CPT1C	CD3D	0.247152	8.40639e-08
CPT1C	CD3E	0.318884	2.76767e-12
CPT1C	CD2	0.243978	1.24213e-07
CPT1C	CD19	0.281225	9.0065e-10
CPT1C	CD79A	0.273394	2.70463e-09
CPT1C	CD86	0.500449	2.11216e-30
CPT1C	CSF1R	0.589528	3.29402e-44
CPT1C	CCL2	0.553791	3.62305e-38
CPT1C	CD68	0.414687	1.84144e-20
CPT1C	IL10	0.461882	1.39412e-25
CPT1C	NOS2	-0.152643	0.00104918
CPT1C	IRF5	0.25655	2.56376e-08
CPT1C	PTGS2	0.236129	3.18711e-07
CPT1C	CD163	0.573391	2.17479e-41
CPT1C	VSIG4	0.572461	3.12768e-41
CPT1C	MS4A4A	0.525945	6.08968e-34
CPT1C	CEACAM8	0.00185581	0.968406
CPT1C	ITGAM	0.661945	4.57e-59
CPT1C	CCR7	0.369957	2.65357e-16
CPT1C	KIR2DL1	0.159281	0.000623197
CPT1C	KIR2DL3	0.178826	0.000119262
CPT1C	KIR2DL4	0.0555768	0.235203
CPT1C	KIR3DL1	0.17388	0.000184356
CPT1C	KIR3DL2	0.164105	0.00042134
CPT1C	KIR3DL3	0.0328247	0.48346
CPT1C	KIR2DS4	0.150357	0.00124941
CPT1C	HLA-DPB1	0.503119	9.28674e-31
CPT1C	HLA-DQB1	0.270711	3.91073e-09
CPT1C	HLA-DRA	0.361829	1.29781e-15
CPT1C	HLA-DPA1	0.411223	4.07544e-20
CPT1C	CD1C	0.365917	5.87383e-16
CPT1C	NRP1	0.590609	2.1049e-44
CPT1C	ITGAX	0.642795	9.57132e-55
CPT1C	TBX21	0.327248	6.81942e-13
CPT1C	STAT4	0.285744	4.70011e-10
CPT1C	STAT1	0.206869	8.06413e-06
CPT1C	IFNG	0.104948	0.0247003
CPT1C	TNF	0.35179	8.66934e-15
CPT1C	GATA3	0.425656	1.39823e-21
CPT1C	STAT6	0.0424132	0.365142
CPT1C	STAT5A	0.274733	2.24637e-09
CPT1C	IL13	0.287394	3.69553e-10
CPT1C	BCL6	0.460408	2.07359e-25
CPT1C	IL21	0.136604	0.00339832
CPT1C	STAT3	0.122541	0.00865898
CPT1C	IL17A	-0.193364	3.09657e-05
CPT1C	FOXP3	0.49522	1.03431e-29
CPT1C	CCR8	0.421988	3.34565e-21
CPT1C	STAT5B	0.296387	9.69707e-11
CPT1C	TGFB1	0.641663	1.68607e-54
CPT1C	PDCD1	0.282852	7.13559e-10
CPT1C	CTLA4	0.387212	7.8407e-18
CPT1C	LAG3	0.298805	6.71331e-11
CPT1C	HAVCR2	0.522444	1.94387e-33
CPT1C	GZMB	0.0929863	0.046716
SLC2A3	CD8A	0.353808	7.63506e-15
SLC2A3	CD8B	0.230905	6.30944e-07
SLC2A3	CD3D	0.32781	8.32379e-13
SLC2A3	CD3E	0.387012	0
SLC2A3	CD2	0.397503	0
SLC2A3	CD19	0.2206	1.86985e-06
SLC2A3	CD79A	0.248875	6.78587e-08
SLC2A3	CD86	0.677508	8.05576e-63
SLC2A3	CSF1R	0.574693	0
SLC2A3	CCL2	0.643221	0
SLC2A3	CD68	0.381913	0
SLC2A3	IL10	0.544603	9.93356e-37
SLC2A3	NOS2	-0.0524765	0.262286
SLC2A3	IRF5	0.225943	1.0317e-06
SLC2A3	PTGS2	0.477536	0
SLC2A3	CD163	0.665996	5.06516e-60
SLC2A3	VSIG4	0.599838	0
SLC2A3	MS4A4A	0.610009	5.04224e-48
SLC2A3	CEACAM8	-0.197015	2.17167e-05
SLC2A3	ITGAM	0.641275	0
SLC2A3	CCR7	0.361495	1.5735e-15
SLC2A3	KIR2DL1	0.252067	4.54436e-08
SLC2A3	KIR2DL3	0.226778	9.3888e-07
SLC2A3	KIR2DL4	0.23812	2.51725e-07
SLC2A3	KIR3DL1	0.264745	8.75302e-09
SLC2A3	KIR3DL2	0.264895	8.57953e-09
SLC2A3	KIR3DL3	0.11673	0.0124244
SLC2A3	KIR2DS4	0.2603	1.57502e-08
SLC2A3	HLA-DPB1	0.493599	0
SLC2A3	HLA-DQB1	0.321708	2.29543e-12
SLC2A3	HLA-DRA	0.506394	0
SLC2A3	HLA-DPA1	0.514373	0
SLC2A3	CD1C	0.280983	9.32239e-10
SLC2A3	NRP1	0.711374	0
SLC2A3	ITGAX	0.680635	0
SLC2A3	TBX21	0.42411	2.02218e-21
SLC2A3	STAT4	0.412115	0
SLC2A3	STAT1	0.475265	0
SLC2A3	IFNG	0.308589	1.4631e-11
SLC2A3	TNF	0.396331	1.11862e-18
SLC2A3	GATA3	0.37913	4.18912e-17
SLC2A3	STAT6	-0.101477	0.0299407
SLC2A3	STAT5A	0.149448	0.00135275
SLC2A3	IL13	0.360686	1.61662e-15
SLC2A3	BCL6	0.551666	0
SLC2A3	IL21	0.241654	1.64743e-07
SLC2A3	STAT3	0.269769	5.12807e-09
SLC2A3	IL17A	-0.0936799	0.045095
SLC2A3	FOXP3	0.468936	0
SLC2A3	CCR8	0.517572	9.55863e-33
SLC2A3	STAT5B	0.13118	0.00492551
SLC2A3	TGFB1	0.59146	0
SLC2A3	PDCD1	0.399995	5.02861e-19
SLC2A3	CTLA4	0.512867	4.34359e-32
SLC2A3	LAG3	0.399728	0
SLC2A3	HAVCR2	0.656443	0
SLC2A3	GZMB	0.110922	0.0176043
RASGRP2	CD8A	0.461112	0
RASGRP2	CD8B	0.263372	1.19519e-08
RASGRP2	CD3D	0.567472	0
RASGRP2	CD3E	0.642259	0
RASGRP2	CD2	0.558068	0
RASGRP2	CD19	0.69628	1.14247e-67
RASGRP2	CD79A	0.691426	2.22417e-66
RASGRP2	CD86	0.522609	1.84085e-33
RASGRP2	CSF1R	0.696512	0
RASGRP2	CCL2	0.468777	0
RASGRP2	CD68	0.45845	0
RASGRP2	IL10	0.507041	2.74038e-31
RASGRP2	NOS2	0.0696332	0.136724
RASGRP2	IRF5	0.291125	2.13366e-10
RASGRP2	PTGS2	0.186199	6.27589e-05
RASGRP2	CD163	0.56105	2.4599e-39
RASGRP2	VSIG4	0.580659	0
RASGRP2	MS4A4A	0.529883	1.62434e-34
RASGRP2	CEACAM8	0.0733412	0.117023
RASGRP2	ITGAM	0.635594	0
RASGRP2	CCR7	0.755332	0
RASGRP2	KIR2DL1	0.15729	0.000730167
RASGRP2	KIR2DL3	0.218011	2.48127e-06
RASGRP2	KIR2DL4	0.178431	0.000123532
RASGRP2	KIR3DL1	0.204601	1.01736e-05
RASGRP2	KIR3DL2	0.309397	1.28676e-11
RASGRP2	KIR3DL3	0.117974	0.0115147
RASGRP2	KIR2DS4	0.151299	0.00116296
RASGRP2	HLA-DPB1	0.634029	0
RASGRP2	HLA-DQB1	0.381377	0
RASGRP2	HLA-DRA	0.480095	0
RASGRP2	HLA-DPA1	0.548056	0
RASGRP2	CD1C	0.588328	5.40591e-44
RASGRP2	NRP1	0.475757	0
RASGRP2	ITGAX	0.648346	0
RASGRP2	TBX21	0.521267	2.86294e-33
RASGRP2	STAT4	0.526079	0
RASGRP2	STAT1	0.284793	6.44863e-10
RASGRP2	IFNG	0.208271	6.97724e-06
RASGRP2	TNF	0.410323	5.00216e-20
RASGRP2	GATA3	0.647589	8.4824e-56
RASGRP2	STAT6	0.18191	9.2759e-05
RASGRP2	STAT5A	0.373537	7.18605e-17
RASGRP2	IL13	0.267085	6.39615e-09
RASGRP2	BCL6	0.479362	0
RASGRP2	IL21	0.246609	8.99015e-08
RASGRP2	STAT3	0.263553	1.16732e-08
RASGRP2	IL17A	0.0300211	0.521608
RASGRP2	FOXP3	0.674928	0
RASGRP2	CCR8	0.52112	3.00458e-33
RASGRP2	STAT5B	0.302918	3.56289e-11
RASGRP2	TGFB1	0.656973	0
RASGRP2	PDCD1	0.545117	8.27667e-37
RASGRP2	CTLA4	0.570399	6.97126e-41
RASGRP2	LAG3	0.512227	0
RASGRP2	HAVCR2	0.515573	0
RASGRP2	GZMB	0.144828	0.00190496
NFATC1	CD8A	0.569219	1.09974e-40
NFATC1	CD8B	0.282809	7.17974e-10
NFATC1	CD3D	0.512179	5.40809e-32
NFATC1	CD3E	0.612603	1.5824e-48
NFATC1	CD2	0.547849	3.11997e-37
NFATC1	CD19	0.396499	1.07855e-18
NFATC1	CD79A	0.448452	4.82962e-24
NFATC1	CD86	0.700861	6.56298e-69
NFATC1	CSF1R	0.699468	1.57414e-68
NFATC1	CCL2	0.522379	1.98609e-33
NFATC1	CD68	0.608772	8.72862e-48
NFATC1	IL10	0.493808	1.58063e-29
NFATC1	NOS2	0.0737334	0.115073
NFATC1	IRF5	0.234391	3.90928e-07
NFATC1	PTGS2	0.319096	2.6723e-12
NFATC1	CD163	0.689449	7.32458e-66
NFATC1	VSIG4	0.648341	5.7751e-56
NFATC1	MS4A4A	0.646326	1.61272e-55
NFATC1	CEACAM8	-0.171586	0.000224731
NFATC1	ITGAM	0.750161	6.08993e-84
NFATC1	CCR7	0.539019	7.07389e-36
NFATC1	KIR2DL1	0.356002	3.94014e-15
NFATC1	KIR2DL3	0.338552	9.58155e-14
NFATC1	KIR2DL4	0.429199	5.9577e-22
NFATC1	KIR3DL1	0.373533	1.30126e-16
NFATC1	KIR3DL2	0.413414	2.4683e-20
NFATC1	KIR3DL3	0.189056	4.66706e-05
NFATC1	KIR2DS4	0.28328	6.7095e-10
NFATC1	HLA-DPB1	0.698984	2.13033e-68
NFATC1	HLA-DQB1	0.496733	6.5501e-30
NFATC1	HLA-DRA	0.623849	9.1753e-51
NFATC1	HLA-DPA1	0.653199	4.70397e-57
NFATC1	CD1C	0.367675	4.16272e-16
NFATC1	NRP1	0.678439	4.72231e-63
NFATC1	ITGAX	0.742461	2.28061e-81
NFATC1	TBX21	0.597678	1.0777e-45
NFATC1	STAT4	0.531195	1.0418e-34
NFATC1	STAT1	0.465017	5.9576e-26
NFATC1	IFNG	0.367721	4.12563e-16
NFATC1	TNF	0.369727	2.77764e-16
NFATC1	GATA3	0.57651	6.37632e-42
NFATC1	STAT6	0.0500784	0.28486
NFATC1	STAT5A	0.371297	2.0339e-16
NFATC1	IL13	0.26438	9.18902e-09
NFATC1	BCL6	0.630743	3.51344e-52
NFATC1	IL21	0.248868	6.79165e-08
NFATC1	STAT3	0.355322	4.47831e-15
NFATC1	IL17A	-0.222403	1.53238e-06
NFATC1	FOXP3	0.608092	1.17875e-47
NFATC1	CCR8	0.532486	6.7161e-35
NFATC1	STAT5B	0.0957142	0.0406111
NFATC1	TGFB1	0.761214	8.33914e-88
NFATC1	PDCD1	0.604251	6.35564e-47
NFATC1	CTLA4	0.57013	7.73546e-41
NFATC1	LAG3	0.627526	1.627e-51
NFATC1	HAVCR2	0.702757	1.97972e-69
NFATC1	GZMB	0.0780039	0.0954477
CCL22	CD8A	0.494046	0
CCL22	CD8B	0.279434	1.3702e-09
CCL22	CD3D	0.626113	0
CCL22	CD3E	0.659541	0
CCL22	CD2	0.622536	0
CCL22	CD19	0.491136	3.50932e-29
CCL22	CD79A	0.577976	3.5664e-42
CCL22	CD86	0.569587	9.54229e-41
CCL22	CSF1R	0.629304	0
CCL22	CCL2	0.502561	0
CCL22	CD68	0.446312	0
CCL22	IL10	0.506537	3.20901e-31
CCL22	NOS2	0.266264	8.17527e-09
CCL22	IRF5	0.200834	1.48785e-05
CCL22	PTGS2	0.335228	2.33653e-13
CCL22	CD163	0.494105	1.44608e-29
CCL22	VSIG4	0.485948	0
CCL22	MS4A4A	0.484012	2.84334e-28
CCL22	CEACAM8	0.15814	0.000682536
CCL22	ITGAM	0.549129	0
CCL22	CCR7	0.808719	0
CCL22	KIR2DL1	0.229666	6.75793e-07
CCL22	KIR2DL3	0.193828	2.9611e-05
CCL22	KIR2DL4	0.299706	5.84826e-11
CCL22	KIR3DL1	0.196399	2.30664e-05
CCL22	KIR3DL2	0.308759	1.42418e-11
CCL22	KIR3DL3	0.148964	0.00138815
CCL22	KIR2DS4	0.222311	1.54808e-06
CCL22	HLA-DPB1	0.580195	0
CCL22	HLA-DQB1	0.424241	0
CCL22	HLA-DRA	0.557119	0
CCL22	HLA-DPA1	0.574242	0
CCL22	CD1C	0.698512	2.85971e-68
CCL22	NRP1	0.418017	0
CCL22	ITGAX	0.600006	0
CCL22	TBX21	0.486235	1.48803e-28
CCL22	STAT4	0.537793	0
CCL22	STAT1	0.396083	0
CCL22	IFNG	0.319208	2.62361e-12
CCL22	TNF	0.490373	4.40168e-29
CCL22	GATA3	0.590039	2.666e-44
CCL22	STAT6	0.0639021	0.17212
CCL22	STAT5A	0.338195	1.38763e-13
CCL22	IL13	0.415835	1.41202e-20
CCL22	BCL6	0.335781	2.12143e-13
CCL22	IL21	0.239262	2.19645e-07
CCL22	STAT3	0.362227	1.34173e-15
CCL22	IL17A	0.205972	8.84308e-06
CCL22	FOXP3	0.743291	0
CCL22	CCR8	0.642523	1.09676e-54
CCL22	STAT5B	0.163019	0.000460609
CCL22	TGFB1	0.511319	0
CCL22	PDCD1	0.497098	5.8633e-30
CCL22	CTLA4	0.620945	3.54029e-50
CCL22	LAG3	0.516712	0
CCL22	HAVCR2	0.539729	0
CCL22	GZMB	0.174898	0.000172458
CPA3	CD8A	0.434604	1.59011e-22
CPA3	CD8B	0.222997	1.43461e-06
CPA3	CD3D	0.462493	1.18217e-25
CPA3	CD3E	0.501756	1.41398e-30
CPA3	CD2	0.529881	1.62545e-34
CPA3	CD19	0.438095	6.68969e-23
CPA3	CD79A	0.561591	2.00753e-39
CPA3	CD86	0.64151	1.81999e-54
CPA3	CSF1R	0.593865	5.40373e-45
CPA3	CCL2	0.630123	4.72857e-52
CPA3	CD68	0.401359	3.72463e-19
CPA3	IL10	0.589318	3.5932e-44
CPA3	NOS2	0.0926072	0.0476224
CPA3	IRF5	0.185041	6.78536e-05
CPA3	PTGS2	0.393373	2.11809e-18
CPA3	CD163	0.588054	6.05311e-44
CPA3	VSIG4	0.548361	2.59576e-37
CPA3	MS4A4A	0.631646	2.27748e-52
CPA3	CEACAM8	0.0863605	0.0648058
CPA3	ITGAM	0.519847	4.55756e-33
CPA3	CCR7	0.545629	6.89763e-37
CPA3	KIR2DL1	0.17875	0.00012007
CPA3	KIR2DL3	0.141293	0.0024395
CPA3	KIR2DL4	0.2685	5.28331e-09
CPA3	KIR3DL1	0.153133	0.00101027
CPA3	KIR3DL2	0.271378	3.56959e-09
CPA3	KIR3DL3	0.0807466	0.0843205
CPA3	KIR2DS4	0.155211	0.000859761
CPA3	HLA-DPB1	0.51799	8.34406e-33
CPA3	HLA-DQB1	0.315308	4.97095e-12
CPA3	HLA-DRA	0.531277	1.01303e-34
CPA3	HLA-DPA1	0.560611	2.89942e-39
CPA3	CD1C	0.622904	1.42588e-50
CPA3	NRP1	0.510372	9.5996e-32
CPA3	ITGAX	0.514295	2.7497e-32
CPA3	TBX21	0.386718	8.6974e-18
CPA3	STAT4	0.538239	9.27985e-36
CPA3	STAT1	0.344311	3.41652e-14
CPA3	IFNG	0.216478	2.92901e-06
CPA3	TNF	0.35786	2.77217e-15
CPA3	GATA3	0.399846	5.1956e-19
CPA3	STAT6	-0.0703605	0.132702
CPA3	STAT5A	0.0967789	0.0384185
CPA3	IL13	0.415526	1.51678e-20
CPA3	BCL6	0.300272	5.36109e-11
CPA3	IL21	0.257396	2.29849e-08
CPA3	STAT3	0.313997	6.14961e-12
CPA3	IL17A	0.0883482	0.0588567
CPA3	FOXP3	0.548128	2.82239e-37
CPA3	CCR8	0.559004	5.28534e-39
CPA3	STAT5B	0.0910575	0.0514822
CPA3	TGFB1	0.482449	4.47095e-28
CPA3	PDCD1	0.355322	4.47844e-15
CPA3	CTLA4	0.468124	2.54251e-26
CPA3	LAG3	0.369823	2.72525e-16
CPA3	HAVCR2	0.6031	1.04856e-46
CPA3	GZMB	0.0977171	0.0365705
